# Supplementary material for: Volatile Organic Compounds Produced by Trichoderma asperellum with Antifungal Properties against Colletotrichum acutatum
Source: Microorganisms. 2024 Oct 3;12(10):2007. doi: 10.3390/microorganisms12102007 (PMC11509848; doi:10.3390/microorganisms12102007)
Supplement: Supplementary file 1 [file microorganisms-12-02007-s001.zip]

Archive with 4 entries (4 files):
- Figure S1.pdf
- Table S1. VOCs produced by the fungal microorganisms on LB.pdf
- Table S2. All data PCA ́ loadings from VOCs produced by the fungal microorganisms on LB.xlsx
- Table S3. All data PCA ́ loadings from VOCs produced on dual confrontation systems on LB.xlsx
