# Supplementary material for: Volatile Organic Compounds Produced by Trichoderma asperellum with Antifungal Properties against Colletotrichum acutatum
Source: Microorganisms. 2024 Oct 3;12(10):2007. doi: 10.3390/microorganisms12102007 (PMC11509848; doi:10.3390/microorganisms12102007)
Supplement: Supplementary file 1 [file microorganisms-12-02007-s001.zip › Table S2. All data PCA ́ loadings from VOCs produced by the fungal microorganisms on LB.xlsx]

## Sheet: Sheet1
Table S2. All data PCA´ loadings from VOCs produced by the fungal microorganisms on LB.	Principal components
Compound	PC1	PC2	PC3	PC4	PC5
(+)-2-Bornanone	-0.467102	0.813711	0.26966	0.170628	-0.000932457
(+)-4-Carene	0.964085	0.0602765	0.140046	0.131603	-0.11119
1,3-Dihydro-2H-indol-2-one	0.463274	0.401941	0.728155	0.0687561	-0.250413
1-Butyl-4-methoxybenzene	-0.45163	0.674445	0.000144803	0.500445	-0.108612
1-Octanol	0.72087	-0.0572772	-0.107757	0.254896	0.628423
1-Octen-3-ol	0.923169	0.0168505	-0.212047	0.00394965	-0.142379
1-Octen-3-one	-0.49674	0.571496	-0.410984	0.0978786	0.0210231
2,4,6-Trichloroanisole	-0.386456	0.742582	0.369878	0.21824	0.0089326
2,4-Dithiapentane	-0.213981	-0.677048	0.16401	0.0319157	-0.00693966
2-Butanone	-0.21779	0.541064	0.5234	-0.424488	0.189101
2-Ethyl-cyclopentanone	0.895822	-0.0546533	-0.101946	-0.0286983	-0.373768
2-Heptyl furan	-0.340283	0.362669	-0.436616	0.509331	-0.151882
2-Methyl-1-butanol	-0.166771	-0.161201	0.779486	0.218986	-0.0294078
2-Nonanone	0.921146	-0.0533446	-0.103334	-0.0182293	-0.351032
2-Octanone	-0.0248378	0.387655	0.873256	0.250711	-0.0323977
2-Pentyl furan	-0.52759	0.627454	-0.496024	-0.0696032	0.0610295
2-Undecanone	0.951446	-0.0571533	-0.11009	0.0132498	-0.25468
3,7,11-Trimethyl-1,6,10-dodecatrien-3-ol	0.888519	-0.0566382	-0.115493	0.192842	0.358422
3-Cyclohepten-1-one	-0.377841	0.363547	-0.375156	0.116951	0.0356445
3-Octanone	0.918999	-0.0686079	-0.120708	0.0894273	0.0227784
4-Chloroanisole	-0.431038	0.660008	-0.145114	-0.474382	0.184921
4-Vinylanisole	-0.188029	0.544848	0.688064	0.351266	-0.0713729
5-Methoxyindole-3-carboxaldehyde	-0.465715	0.53955	-0.443804	0.327859	-0.100076
6,10-Dimethyl-5,9-undecadien-2-one	0.984363	-0.0593867	-0.117621	0.0759223	-0.0590671
6-Ethoxy-1,2,3,4-tetrahydro-2,2,4-trimethylquinoline	-0.285986	-0.880151	0.240975	0.0542342	-0.00985836
6-Methyl-5-hepten-2-one	0.97015	-0.0637614	-0.119385	0.0668868	-0.0774695
6-Pentyl-2H-pyran-2-one	0.173713	0.586349	-0.179399	-0.637607	-0.176095
Acetic acid	0.805952	0.139319	-0.366546	0.211108	0.33539
Acetylfuran	0.399727	0.484424	0.154365	-0.682042	0.104574
Acetophenone	0.652004	0.694833	0.00373036	-0.222361	-0.0876821
α-Phellandrene	0.953365	-0.0106803	-0.0183574	0.0511059	-0.227507
α-Terpineol	0.840418	0.484774	-0.0715399	-0.184041	0.0137786
β-Bisabolene	0.219532	0.679238	0.500339	-0.189533	0.279075
Benzoic acid	0.608297	-0.0509049	-0.0962882	0.275616	0.732175
Benzyl nitrile	0.0851931	0.830938	0.0575642	-0.272727	-0.443664
β-Farnesene	0.111845	0.527407	0.832225	-0.0309011	0.00215647
β-Phellandrene	0.251373	0.390297	0.839954	0.219762	-0.096003
Camphor	0.982969	-0.0592125	-0.116889	0.0670334	-0.0879076
δ-Cadinene	-0.277296	-0.862281	0.215944	0.0444712	-0.00866317
Dimethyl disulfide	-0.34697	-0.878617	0.229879	-0.0250851	0.0288795
Diphenyl eter	0.766398	0.541702	-0.111464	0.204714	0.222973
Eucalyptol	-0.380867	0.3394	-0.500771	0.626527	-0.16735
Fenchone	-0.545552	0.80085	-0.0356341	0.0663394	0.0190185
γ-Terpinene	0.287513	0.751067	0.410819	-0.321619	0.10986
Isopropyl alcohol	0.410925	0.479605	0.416491	0.618171	0.0797638
Menthol	0.897578	-0.0627134	-0.120744	0.194149	0.36705
Methanethiol	-0.273065	-0.832076	0.229643	0.0525684	-0.00907064
Methyl thiocyanate	-0.522945	0.556365	-0.567313	-0.100957	0.0499183
p-Menth-1-en-8-ol	0.899449	-0.0475722	-0.0964039	-0.0375224	-0.413323
Propyl benzene	-0.527568	0.574149	-0.560615	0.0101437	0.0352787
Squaleno	-0.187526	0.216419	-0.320701	0.496489	-0.206361
Terpinolene	0.947888	-0.0481878	-0.105502	0.0549374	-0.128166
Unknown a 204 m.w. sesquiterpene RT 26.47	0.817159	-0.0596336	-0.11479	0.229015	0.508898
Unknown a 204 m.w. sesquiterpene RT 27.89	-0.27648	-0.860462	0.216633	0.0447872	-0.00875636
Unknown a 204 m.w. sesquiterpene RT 30.03	-0.310368	0.753008	0.2813	0.283882	0.00962595
Unknown a 204 m.w. sesquiterpene RT 30.88	-0.234421	-0.735342	0.192718	0.0409225	-0.00826806
Unknown a 204 m.w. sesquiterpene RT 31.77	0.764139	0.38842	0.398853	0.0709997	0.267394
Unknown RT 1.55	-0.254881	-0.774733	0.206445	0.046128	-0.00784565
Unknown RT 11.37	-0.397278	0.600084	0.0830355	0.574048	-0.13845
Unknown RT 16.57	-0.277413	-0.863205	0.218204	0.045293	-0.00883819
Unknown RT 27.79	-0.220643	0.411743	-0.0098611	-0.753966	0.263351
Unknown RT 38.77	0.918257	-0.0507797	-0.100939	-0.0230735	-0.369121
Unkown RT 45.13	0.894434	0.0800308	0.0263842	-0.0626225	-0.189963
