# Supplementary material for: Volatile Organic Compounds Produced by Trichoderma asperellum with Antifungal Properties against Colletotrichum acutatum
Source: Microorganisms. 2024 Oct 3;12(10):2007. doi: 10.3390/microorganisms12102007 (PMC11509848; doi:10.3390/microorganisms12102007)
Supplement: Supplementary file 1 [file microorganisms-12-02007-s001.zip › Table S3. All data PCA ́ loadings from VOCs produced on dual confrontation systems on LB.xlsx]

## Sheet: Sheet1
Table S3. All data PCA´ loadings from VOCs produced on dual confrontation systems on LB.	Principal components
Compound	PC1	PC2	PC3	PC4	PC5
Methanethiol	0.596255	0.139019	-0.536116	0.465154	0.224951
3-Cyclohepten-1-one	0.362232	0.759822	0.127946	-0.143399	0.47114
Dimethyl disulfide	-0.134934	0.564861	-0.555276	0.479176	-0.202413
α-Phellandrene	0.881	0.41976	0.132751	0.0475124	-0.0528551
(+)-4-Carene	0.915673	-0.243626	0.1548	0.0246652	-0.187256
β-Phellandrene	0.870485	0.0989727	-0.107769	-0.116325	0.40213
2-Pentyl furan	-0.631865	-0.117072	0.348627	0.509612	0.335791
Unknown (a 126 m.w. sulfur compound)	-0.133423	0.747472	0.38698	0.287886	-0.354305
Unknown	-0.29892	0.714772	0.521892	-0.0432104	0.0674456
Unknown (a 204 m.w. sesquiterpene)	-0.693861	-0.451728	0.297865	0.288326	0.212925
6-ethoxy-2-2-4-trimethyl-1-2-3-4-tetrahydroquinoline	0.847581	-0.387946	0.145322	0.237498	0.0174445
Diphenyl eter	0.95015	0.0228308	0.283196	-0.0134832	-0.10978
6-Pentyl-2H-pyran-2-one	0.71174	-0.395765	0.387571	0.330367	-0.0587238
